# Supplementary material for: Antifungal Activity of Chemical Constituents from Piper pesaresanum C. DC. and Derivatives against Phytopathogen Fungi of Cocoa
Source: Molecules. 2021 May 28;26(11):3256. doi: 10.3390/molecules26113256 (PMC8198927; doi:10.3390/molecules26113256)
Supplement: Supplementary file 1 [file molecules-26-03256-s001.zip]

Archive with 1 entries (1 files):
- molecules-1200879-supplementary materials_v4-send-3-molecules.pdf
